# Supplementary material for: New insights into the origin of the B genome of hexaploid wheat: Evolutionary relationships at the SPA genomic region with the S genome of the diploid relative Aegilops speltoides
Source: BMC Genomics. 2008 Nov 25;9:555. doi: 10.1186/1471-2164-9-555 (PMC2612700; doi:10.1186/1471-2164-9-555)
Supplement: Additional file 2 — BAC clones gene and TE content. Detailed features (genes, TE) of the 4 annotated BAC clone T. aestivum -gA, -gB, -gD and Ae. speltoides gS sequences. [file 1471-2164-9-555-S2.xls]

## Sheet: Additional File 2
Additional File 2:Detailed features of the 4 annotated BAC clone T. aestivum –gA, -gB, -gD and Ae. speltoides gS sequences.
				T.aestivum gA					T.aestivum gB					T.aestivum gD					Ae. Speltoides gS
				BAC size	Gene #	gene sequence coverage %			BAC size	Gene #	gene sequence coverage %			BAC size	Gene #	gene sequence coverage %			BAC size	Gene #	gene sequence coverage %
				113460	3	6.35466			94732	1	4.38078			120879	3	5.21679			80493	2	6.7745
	TEs			Size (bp)	sequence %	Name	Ks/Ka	Start/end	Size (bp)	sequence %	Name	Ks/Ka	Start/end	Size (bp)	sequence %	Name	Ks/Ka	Start/end	Size (bp)	sequence %	Name	Ks/Ka	Start/end
	Class I			56830	50.1				38126	40.2462				50540	41.8104				54965	68.2854
		LTR		55583	48.9891				35301	37.2641				47469	39.2698				45530	56.5639
			SoloLTR						6120	6.46033				2959	2.4479				13892	17.2586
											soloLTR_BARBARA_1_trunc	117	2636..2752			soloLTR_FATIMA_2_trunc	558	3779..4336			soloLTR_ANGELA_1_trunc		27604..29294
											soloLTR_SUKKULA_1_trunc	4435	34714..39148			soloLTR_BARBARA_1_trunc	1595	14192..15786			soloLTR_ANGELA_3_trunc		37868..39630
											soloLTR_SABRINA_1_trunc	1568	53538..55105			soloLTR_ANGELA_4_trunc	806	33560..34365			soloLTR_ANGELA_4_trunc		61980..62211
												6120									soloLTR_INGA_1_trunc		62381..63965
			gypsy-like	8662	7.63441				1070	1.1295				5736	4.74524				4158	5.16567
						LAURA_1_trunc		6341..10526			Romani_1_incomp	1070	93663..94732			Fatima_1_incomp	2000	43..2042			Jela_1_frag		10030..14187
						Romani_1_relic		35078..35296								Hawi_1_trunc	1191	36511..37701
						JELI_1_trunc		82902..87158								Hawi_2_relic	2545	87059..89603
			copia-like	27696	24.4104				22965	24.2421				26334	21.7854				27480	34.1396
						WIS_1_comp		21193..29774			WIS_1_frag	8681	30929..44129			Angela_1_relic	84	8941..9024			Barbara_1_incomp		1..7139
						TAR_1_frag		41983..50465			WIS_2_trunc	993	44130..45122			ANGELA_2_trunc	2369	19399..21767			ANGELA_2_comp		29630..40013
						WIS_2_comp		89274..98047			WIS_3_comp	8649	55887..64535			ANGELA_3_comp	8841	24721..33561			Rada_1_trunc		48852..52851
						WIS_3_incomp		107925..113460			Ale_1_trunc	4642	74559..79200			WIS_1_comp	8701	46688..55388			Inga_2_trunc		64028..66521
																Angela_4_trunc	230	112583..112812			ANGELA_5_comp		66522..75126
												22965				Claudia_1_trunc	2208	114771..116978			Inga_3_frag		75127..80368
																Inga_1_incomp	3901	116979..120879
			athila-like	19225	16.9443									9369	7.75073
						WHAM_1_trunc		20846..30826								SABRINA_1_frag	3082	16334..41852
						SABRINA_1_trunc		67275..72382								SABRINA_2_frag	2231	22489..24719
						SABRINA_2_comp		75714..82817								SABRINA_3_trunc	3528	37760..41287
						SABRINA_3_trunc		102309..107924								WHAM_1_relic	528	81866..82393
									5146	5.43217
			Others								Yvonne_1_trunc	2528	69568..72095
											BAGY_1_incomp	2618	1..2618
		non-LTR		1247	1.09907				2825	2.9821				3071	2.54056				9435	11.7215
			non LTR						2528	2.66858				437	0.361519	Yvonne_1_relic	437	45578..46014
			LINE	1247	1.09907				297	0.313516				2634	2.17904				9435	11.7215
						LINE_1_relic		11532..13189			LINE_1_relic	171	8314..8484			LINE_1_relic	165	6624..6788			LINE_1_frag		7871.,18786
						LINE_2_relic		19272..19648			LINE_2_relic	126	15804..15929			LINE_2_relic	609	60127..60735			LINE_2_frag		29295..43161
						LINE_3_relic		39874..40459				297				LINE_3_relic	174	63824..63997
																LINE_4_relic	1686	108810..110495
	ClassII			3934	3.4673				22602	23.8589				9446	7.81443				112	0.139143
			CACTA	3678	3.24167	CACTA_1 comp		44006..47683	22195	23.4293	CACTA_1_trunc	4585	45631..50215	7846	6.49079
											CACTA_2_frag	4971	51464...66671			CACTA_1_trunc	1241	2320..3560
											CACTA_3_comp	6154	79348..85501			CACTA_2_trunc	4966	76901..81866
											CACTA_4_comp	6485	85501..91985			CACTA_3_trunc	1639	112817..114455
			Mutator	0	0									1564	1.29386	Joseph_1_relic	1564	69425..70988
			MITE	256	0.22563				407	0.429633				36	0.0297818				112	0.139143
						MITE		34215..34267			MITE	33	7128..7160			MITE	36	63107..63142			MITE		25499..25610
						MITE		37306..37390			MITE	87	14338..14424
						MITE		58051..58128			MITE	287	14853..15139
	Unclas. TE			5568	4.9				615	0.6492				1137	0.94061
						Unclass_1_ incomp		3..1337			unclassified_1_trunc	219	18972..19190			Unclass_1_frag	1137	13802..42289
						Unclass_2_relic		54789..55788			unclassified_2_trunc	396	73325..73720
						Unclass_3_trunc		72426..75658
	Total TE			66332	58.4629				61343	64.7543				61123	50.5654				55077	68.4246
Detailed features for gene and TE (lines) are mentioned for the four annotated sequences (column), gA gB gD gS. For the gene content, number of gene and the percentage of the sequence coverage are mentioned. For the TE content, Class I (LTR with Solo LTR, gypsy-like, copia-like, athila-like, others and non-LTR such as LINE), class II (with CACTA, Mutator, MITE), and unclassified elements are ment…
