# Supplementary material for: New insights into the origin of the B genome of hexaploid wheat: Evolutionary relationships at the SPA genomic region with the S genome of the diploid relative Aegilops speltoides
Source: BMC Genomics. 2008 Nov 25;9:555. doi: 10.1186/1471-2164-9-555 (PMC2612700; doi:10.1186/1471-2164-9-555)
Supplement: Additional file 3 — SPA genotyping data. SPA genotyping data among 18 wheat genotypes. [file 1471-2164-9-555-S3.xls]

## Sheet: Additional File 3
Additional File 3: SPA Genotyping data among 18 wheat genotypes
	Genomes	genotypes	Allele
	AABBDD	T.aestivum soisson	TCA
	AABBDD	T.aestivum arminda	TGA
	AABBDD	T.aestivum vilmorin	TCA
	AABBDD	T.aestivum chinese s	TGA
	AABBDD	T.aestivum renan	TCA
	AABBDD	T.aestivum recital	TGA
	AABB	T. turgidum durum Langdon	TGA
	AABB	T. turgidum durum Capelli	TGA
	AABB	T. turgidum durum	TCA
	AABB	T. turgidum dicoccum	TGA
	AABB	T. turgidum dicoccum	TGA
	AABB	T. turgidum dicoccoides	TGA
	AABB	T. turgidum dicoccoides	TGA
	AABB	T. turgidum dicoccoides	TGA
	AABB	T. turgidum turgidum	TGA
	AAGG	T. timophevii militanae	TGA
	AAGG	T. timophevii kurdistan	TGA
	AAGG	T. timophevii	TGA
	SS	Ae. longissima	TGA
	SS	Ae. sharoner	TGA
The genome structure (left) for the 18 genotypes (center) is associated with a specific TCA (STOP codon) or TGA (right) alleles.
