# Supplementary material for: New insights into the origin of the B genome of hexaploid wheat: Evolutionary relationships at the SPA genomic region with the S genome of the diploid relative Aegilops speltoides
Source: BMC Genomics. 2008 Nov 25;9:555. doi: 10.1186/1471-2164-9-555 (PMC2612700; doi:10.1186/1471-2164-9-555)
Supplement: Additional file 4 — TE divergence analysis. Divergence time for 8 complete Class I transposable elements. [file 1471-2164-9-555-S4.xls]

## Sheet: Additional File 4
Additional File 4: Divergence time for 8 complete Class I transposable elements
Genome	TE name	Start	End	Size	Size 5' LTR	Size 3' LTR	d=transition+transversion	MYA	Annotation / Position
A	WIS_1_comp	21193	29774	3417	1679	1738	0,029+-0,004	1,9-2,6	complement(join(21193..22871,28037..29774))
A	WIS_2_comp	89274	98047	3462	1730	1732	0,016+-0,003	1-1,5	join(89274..91003,96316..98047)
A	SABRINA_2_comp	75714	82817	3152	1571	1581	0,027+-0,004	1,8-2,4	complement(join(75714..77284,81237..82817))
B	WIS_3_comp	55887	64535	3486	1745	1741	0,043+-0,005	2,9-3,7	complement(join(55887..57631,62795..64535))
D	ANGELA_3_comp	24721	33561	3587	1746	1841	0,034+-0,004	2,3-2,9	join(24721..26466,31721..33561)
D	WIS_1_comp	46688	55388	3431	1716	1715	0,012+-0,003	0,7-1,2	complement(join(46688..48403,53674..55388))
S	ANGELA_2_comp	29630	40013	3533	1763	1770	0,02+-0,004	1,3-1,9	complement(join(29630..31392,36481..37867,39631..40013))
S	ANGELA_5_comp	66522	75126	3516	1755	1761	0,011+-0,003	0,6-1,1	join(66522..68276,73366..75126)
The 8 complete class I TEs available in the 4 genome sequenced are associated with the name, the start/end coordinates, 5’ 3’ LTR length, transition and transversion values, insertion date (MYA) and annotation features.
